# Supplementary material for: One-Year Outcome of Intravitreal Injection of Ranibizumab Biosimilar for Myopic Choroidal Neovascularization in Japanese Patients
Source: J Clin Med. 2024 Aug 8;13(16):4641. doi: 10.3390/jcm13164641 (PMC11355490; doi:10.3390/jcm13164641)
Supplement: Supplementary file 1 [file jcm-13-04641-s001.zip]

Archive with 1 entries (1 files):
- jcm-3123773-supplementary.xlsx
