# Supplementary material for: One-Year Outcome of Intravitreal Injection of Ranibizumab Biosimilar for Myopic Choroidal Neovascularization in Japanese Patients
Source: J Clin Med. 2024 Aug 8;13(16):4641. doi: 10.3390/jcm13164641 (PMC11355490; doi:10.3390/jcm13164641)
Supplement: Supplementary file 1 [file jcm-13-04641-s001.zip › jcm-3123773-supplementary.xlsx]

## Sheet: mCNV list
								injection		wet1/dry0													CNV		BCVA						CMT
No	Sex	Age	LR	previously treatment	duration until RBZ-BS	equivalent spherical diameter	Axial Length	Up to dry macula	Total	baseline	1M	2M	3M	4M	5M	6M	7M	8M	9M	10M	11M	12M	initial	baseline	initila	baseline	3M	6M	9M	12M	CMT	3M	6M	9M	12M
1	M	62	R	previously-treated	16.9	0.125	28.99	2	5	1	1	1	1	1	0	0	0	0	0	0	1	0	0.72	0.69	0.522879	0.823909	0.823909	1.04576	1	0.90309	223	200	141	159	145
2	F	69	R	previously-treated	5.4	-3.25	26.5	1	4	1	0	0	0	0	0	0	0	0	0	0		0	0.04	0.09	-0.0791812	-0.176091	-0.0791812	-0.0791812	-0.0791812	-0.0791812	304	271	275	280	242
3	F	68	L	previously-treated	73.8	-8.5	30.1	2	4	1	1	0	0	0	0	0	1	0	0	0	0	0	0.21	0.32	0.154902	0.0457575	0.0457575	-0.0791812	0.0457575	0	258	221	207	213	202
4	F	74	R	naïve		-13.375	29.01	1	1	1	1	1	0	0	0	0	0	0	0	0	0	0	-	0.84		0.30103	0.154902	0.221849	-0.0791812	0	247	177	257	203	198
5	F	80	L	naïve		-4.5	28.57	3	5	1	1	1	1	0	0	1	0	0	0	1	0	0	-	0.88		0.522879	0.221849	0.09691	0.0457575	0.0457575	250	167	165	181	171
6	F	79	R	naïve		-7.5	26.98	2	3	1	1	1	0	0	1	0	0	0	0	0	0	0	-	0.96		1	0.90309	0.823909	0.823909	0.69897	350	255	312	318	303
7	M	72	L	naïve		-15.375	28.22	2	2	1	1	0	0	0	0	0	0	0	0		0	0	-	2.8		0.90309	1	1	0.69897	0.823909	415	269	255	327	260
8	F	50	R	previously-treated	10.9	-24.25	33.51	1	4	1	0	0	1	0	1	0	1	0	0	0		0	0.83	0.98	0.90309	0.823909	0.90309	0.823909	1	0.522879	180	129	75	101	89
9	F	58	R	naïve		-17.25	28.37	2	3	1	1	0	0	0	0	0	0	0	0			0	-	0.96		0.69897	0.154902	0.221849	0.30103	0.154902	238	181	209	264	184
10	F	64	L	naïve		-9.625	27.78	1	1	1	1	1	0	終診		0			0			1	-	0.1		0.522879	0.09691			0.39794	184	131	120	110	109
11	F	69	L	naïve		-2.5	29.71	2	2	1	1	0	0	0	0	0	0		0			0	-	1.01		0.39794	0.30103	0.30103	0.30103	0.30103	554	232	196	240	280
12	F	82	L	previously-treated	22.3	-1	31.25	2	2	1	1	1	0	0	0	0		0	0	0		0	0.15	0.16	0.39794	0.39794	0.522879	0.69897	0.823909	0.823909	140	114	95	129	85
13	M	74	R	naïve		-2.375	31.69	1	7	1	1	1	1	0	1	0		1	0		1	1	-	0.45		0	-0.0791812	-0.0791812	0.09691	0	289	275	264	268	253
14	F	86	R	previously-treated	128.9	-6	30.8	1	2	1	0	0	0	0		0			0	1		0	0.17	0.43	0.221849	0.522879	0.221849	0.221849	0.30103	0.221849	227	237	158	212	152
15	F	84	R	naïve		-13.625	26.65	2	3	1	0	0	0		0	0	0		0			0	-	0.7		1.09691	0.90309	0.221849	0.154902	0.154902	302	145	137	176	114
16	F	54	R	naïve		-28	32.51	1	3	1	0	0	0	0	0	0			0			0	-	1.22		0.69897	0.522879	0.39794	0	0	243	142	153	150	179
17	M	54	R	naïve		-8.625	31.69	2	4	1	0	0	0			0	1		1			0	-	0.51		0.154902	0.0457575	0.09691	0.154902	0.221849	174	177	152	257	257
18	F	85	R	previously-treated	5.6	-2.25	28.89	2	4	1	1	0	0	1	1	1	0		1			1	0.54	0.67	1.1549	0.69897	0.69897	0.69897	0.69897	0.69897	116	130	108	108	153
19	F	50	R	previously-treated	6	-25.875	33.51	1	4	1	0	0	1	1		0		0	0	0		0	0.75	0.98	0.90309	1	0.90309	0.823909	0.823909	0.522879	180	129	75	89	133
20	F	57	R	naïve		-8.875	25.67	1	3	1	0	0	0	0	1	0	0	0	0	0	0	0	-	0.66		0.30103	0.154902	0.0457575	0.154902	0.0457575	297	237	173	212	180
21	F	77	R	previously-treated	13.9	-13.375	28.6	1	1	1	0	0	0		0	0			0			0	0.18	0.21	0.39794	0.522879	0.30103	0.154902	0.30103	0.39794	137	147	99	121	124
